# Supplementary material for: Gene expression analysis reveals genes related to heavy metals and produced water exposure in Synechococcus elongatus
Source: Int Microbiol. 2025 Sep 22;28(8):2697–708. doi: 10.1007/s10123-025-00715-x (PMC12727749; doi:10.1007/s10123-025-00715-x)
Supplement: Supplementary file 4 — (XLSX 29.7 KB) [file 10123_2025_715_MOESM4_ESM.xlsx]

## Sheet: Sheet 1
gene	ctrl_4hr TPM	pw_4hr TPM	pw_4hr VS ctrl_4hr log2FC	ctrl_8hr TPM	pw_8hr TPM	pw_8hr VS ctrl_8hr log2FC	ctrl_16hr TPM	pw_16hr TPM	pw_16hr VS pw_16hr log2FC	ctrl_24hr TPM	pw_24hr TPM	pw_24hr VS ctrl_24hr log2FC	ctrl_48hr TPM	pw_48hr TPM	pw_48hr VS ctrl_48hr log2FC	seqid	start	end	strand	go_function	product	protein_id	go_process	go_component
	33	41	1.08366	0	0	0	0	0	0	12	24	1.73983	35	1	-5.52029	NZ_CP006471.1	1725029	1725322	-		NAD(P) transhydrogenase subunit alpha	WP_011242381.1
psbA	607	392	0.139662	589	241	-0.353424	354	1825	3.08811	438	829	1.66027	395	49523	6.5791	NZ_CP006471.1	2360237	2361319	-	electron transfer activity|0009055||IEA	photosystem II q(b) protein	WP_011242480.1		photosystem I reaction center|0009538||IEA,photosystem II reaction center|0009539||IEA
psbA	607	392	0.139662	589	241	-0.353424	354	1825	3.08811	438	829	1.66027	395	49523	6.5791	NZ_CP006471.1	1828846	1829928	+	electron transfer activity|0009055||IEA	photosystem II q(b) protein	WP_011242480.1		photosystem I reaction center|0009538||IEA,photosystem II reaction center|0009539||IEA
psbA	1406	3218	1.96507	2125	2142	0.947307	1225	7346	3.30621	1378	10247	3.63438	878	39054	5.0841	NZ_CP006471.1	2360237	2361319	-	electron transfer activity|0009055||IEA	photosystem II q(b) protein	WP_011242480.1		photosystem I reaction center|0009538||IEA,photosystem II reaction center|0009539||IEA
psbA	1406	3218	1.96507	2125	2142	0.947307	1225	7346	3.30621	1378	10247	3.63438	878	39054	5.0841	NZ_CP006471.1	1828846	1829928	+	electron transfer activity|0009055||IEA	photosystem II q(b) protein	WP_011242480.1		photosystem I reaction center|0009538||IEA,photosystem II reaction center|0009539||IEA
ntrB	13	438	5.84485	23	302	4.65065	43	81	1.63562	75	30	-0.582098	103	1	-7.0775	NZ_CP006471.1	2002655	2003494	+	ABC-type nitrate transporter activity|0015414||IEA	nitrate ABC transporter permease	WP_011242626.1	nitrate transport|0015706||IEA	integral component of plasma membrane|0005887||IEA,ATP-binding cassette (ABC) transporter complex, substrate-binding subunit-containing|0055052||IEA
	22	332	4.68611	10	343	6.03595	37	140	2.64186	69	103	1.31781	79	1	-6.69478	NZ_CP006471.1	2005498	2006322	+	ATP binding|0005524||IEA,ABC-type nitrate transporter activity|0015414||IEA	nitrate ABC transporter ATP-binding protein	WP_011242628.1	nitrate transport|0015706||IEA	cytoplasmic side of plasma membrane|0009898||IEA,ATP-binding cassette (ABC) transporter complex, substrate-binding subunit-containing|0055052||IEA
radC	49	17	-0.756742	35	11	-0.734041	19	7	-0.718541	19	12	0.0768656	25	1	-5.03486	NZ_CP006471.1	2015139	2015873	+	DNA binding|0003677||IEA	DNA repair protein RadC	WP_011242637.1	DNA repair|0006281||IEA
	31	40	1.13824	13	79	3.53915	14	6	-0.500361	34	6	-1.76267	73	1	-6.58083	NZ_CP006471.1	2069165	2069620	-		DMT family transporter	WP_011242700.1
	1687	3969	2.00482	3785	4099	1.05079	2573	839	-0.894677	2884	464	-1.89604	4271	173	-5.01673	NZ_CP006471.1	2138817	2139092	-		HU family DNA-binding protein	WP_011242753.1
	49	13	-1.14377	40	38	0.86181	43	1	-4.70423	42	22	-0.193055	64	1	-6.391	NZ_CP006471.1	2178902	2179207	+		hypothetical protein	WP_011242787.1
	129	227	1.58583	189	170	0.782959	99	148	1.30213	1	379	9.30588	91	1	-6.8988	NZ_CP006471.1	2190984	2191241	-		DUF4351 domain-containing protein	WP_011242798.1
	15	50	2.50747	16	56	2.74317	7	44	3.37411	7	50	3.57633	33	1	-5.4354	NZ_CP006471.1	2191251	2192186	-		DUF4351 domain-containing protein	WP_011242799.1
	1440	4618	2.4517	3775	4504	1.19054	8618	1974	-1.4042	10137	1032	-2.55629	9069	350	-5.08652	NZ_CP006471.1	2200901	2201146	-		phycobilisome linker polypeptide	WP_011242809.1
	33	11	-0.814458	44	16	-0.523621	24	1	-3.86293	18	1	-3.43009	27	1	-5.14589	NZ_CP006471.1	2208484	2208819	-		hypothetical protein	WP_011242818.1
	71	52	0.321198	70	38	0.0544554	15	31	1.76934	31	11	-0.754934	62	1	-6.3452	NZ_CP006471.1	2209185	2209742	-		GIY-YIG nuclease family protein	WP_011242819.1
minE	160	16	-2.55142	181	1	-6.56403	69	14	-1.57914	77	14	-1.7196	40	1	-5.71293	NZ_CP006471.1	2356592	2356867	-		cell division topological specificity factor MinE	WP_011242955.1	cytokinesis|0000910||IEA,division septum site selection|0000918||IEA
	19	10	-0.155494	20	58	2.47186	0	0	0	37	1	-4.46962	1	59	5.49164	NZ_CP006471.1	2386564	2387067	+		hypothetical protein	WP_011242977.1
	24	20	0.507471	21	1	-3.45651	0	0	0	41	1	-4.61772	1	43	5.03526	NZ_CP006471.1	2524876	2525220	-		GPW/gp25 family protein	WP_011243104.1
sixA	0	0	0	21	8	-0.456507	35	18	-0.237326	22	19	0.528326	33	1	-5.4354	NZ_CP006471.1	2654764	2655252	+	protein histidine phosphatase activity|0101006||IEA	phosphohistidine phosphatase SixA	WP_011243223.1	phosphorelay signal transduction system|0000160||IEA
	18	233	4.46477	138	129	0.838514	37	47	1.06717	63	29	-0.379468	97	1	-6.99092	NZ_CP006471.1	2663049	2663375	-		hypothetical protein	WP_011243229.1
	16	38	2.01843	51	1	-4.73661	33	9	-1.15244	17	18	0.822293	1	63	5.58628	NZ_CP006471.1	5357	5704	+		hypothetical protein	WP_011243254.1
	1721	1284	0.347903	3367	608	-1.53351	3632	89	-4.62878	6231	168	-4.4731	6654	80	-6.76908	NZ_CP006471.1	10024	10194	-		ssl1498 family light-harvesting-like protein	WP_011243258.1
	18	1	-3.39942	45	1	-4.55604	0	0	0	53	18	-0.818165	28	1	-5.19836	NZ_CP006471.1	51338	51574	+		DUF433 domain-containing protein	WP_011243300.1
	29	64	1.91252	20	55	2.39524	1	32	5.72203	9	83	3.94495	48	1	-5.97597	NZ_CP006471.1	79515	79868	+		hypothetical protein	WP_011243332.1
xseB	117	1	-6.09986	75	61	0.63773	1	58	6.58001	39	57	1.28732	60	1	-6.29789	NZ_CP006471.1	109319	109543	-	exodeoxyribonuclease VII activity|0008855||IEA	exodeoxyribonuclease VII small subunit	WP_011243358.1	DNA catabolic process|0006308||IEA	exodeoxyribonuclease VII complex|0009318||IEA
psbA	6108	16462	2.20087	21361	6621	-0.754047	43626	1895	-3.80289	50350	1036	-4.86307	36651	909	-5.72443	NZ_CP006471.1	153383	154465	-	electron transfer activity|0009055||IEA	photosystem II q(b) protein	WP_011243404.1		photosystem I reaction center|0009538||IEA,photosystem II reaction center|0009539||IEA
psaK	1042	854	0.483458	2517	1240	-0.0855542	2804	655	-1.37589	2322	683	-1.02558	3399	91	-5.6141	NZ_CP006471.1	167667	167909	+	molecular_function|0003674||IEA	photosystem I reaction center subunit PsaK	WP_011243420.1	photosynthesis, light reaction|0019684||IEA	photosystem I reaction center|0009538||IEA
	237	421	1.59944	71	510	3.78042	165	83	-0.269251	447	15	-4.15741	842	1	-10.1087	NZ_CP006471.1	192616	192882	+		TM2 domain-containing protein	WP_011243444.1
	178	54	-0.950341	73	52	0.446426	70	42	-0.014934	73	29	-0.592013	120	1	-7.29789	NZ_CP006471.1	212855	213454	-		DUF3177 family protein	WP_011243463.1
	34	6	-1.732	61	1	-4.99493	50	28	-0.11447	64	63	0.717111	56	1	-6.19836	NZ_CP006471.1	321232	321699	-		pentapeptide repeat-containing protein	WP_011243575.1
	165	129	0.41541	202	118	0.160242	216	64	-1.03286	353	16	-3.72369	271	9	-5.30323	NZ_CP006471.1	335781	336320	-		cyclic nucleotide-binding domain-containing protein	WP_011243589.1
	20	8	-0.551423	31	5	-1.69646	23	8	-0.80153	23	2	-2.78373	37	1	-5.60046	NZ_CP006471.1	337188	338180	+		alpha/beta fold hydrolase	WP_011243591.1
	29	13	-0.387036	20	1	-3.38612	8	11	1.18146	42	7	-1.84513	32	1	-5.391	NZ_CP006471.1	406706	407140	+		M67 family metallopeptidase	WP_011243659.1
	84	69	0.486712	38	1432	6.1717	20	1682	7.11607	114	2023	4.88922	1	78	5.8944	NZ_CP006471.1	459522	459782	-		sulfiredoxin	WP_011243708.1
	56	16	-1.03685	69	8	-2.17271	30	18	-0.014934	22	24	0.865361	27	1	-5.14589	NZ_CP006471.1	583820	584299	-		CYTH domain-containing protein	WP_011243823.1
hypA	133	11	-2.82535	54	16	-0.819077	0	0	0	59	1	-5.14281	52	1	-6.09144	NZ_CP006471.1	631033	631371	+	ferredoxin hydrogenase activity|0008901||IEA	hydrogenase maturation nickel metallochaperone HypA	WP_011243867.1	cellular protein modification process|0006464||IEA
	17	20	1.00497	0	0	0	0	0	0	0	0	0	1	45	5.10085	NZ_CP006471.1	634432	634677	+		HypC/HybG/HupF family hydrogenase formation chaperone	WP_011243870.1
	80	12	-1.96646	53	18	-0.622185	16	5	-0.95604	0	0	0	1	48	5.19396	NZ_CP006471.1	637278	637997	-		GDSL-type esterase/lipase family protein	WP_011243874.1
	9	31	2.55478	18	31	1.72008	16	7	-0.470613	24	4	-1.84513	62	1	-6.3452	NZ_CP006471.1	682518	683138	+		hypothetical protein	WP_011243916.1
	39	30	0.391993	73	59	0.628629	56	9	-1.9154	98	18	-1.70495	126	1	-7.36828	NZ_CP006471.1	733977	734318	+		PilN domain-containing protein	WP_011243964.1
	75	20	-1.13639	34	23	0.37191	20	56	2.20746	31	106	2.51355	30	3723	6.56436	NZ_CP006471.1	741545	742558	+		PstS family phosphate ABC transporter substrate-binding protein	WP_011243971.1
petM	63	70	0.922508	76	205	2.36736	169	242	1.24002	138	266	1.68659	99	1	-7.02036	NZ_CP006471.1	765585	765698	+		cytochrome b6-f complex subunit PetM	WP_011243990.1
	96	14	-2.0071	225	7	-4.07062	36	8	-1.44789	86	17	-1.59897	46	1	-5.91457	NZ_CP006471.1	772324	772848	-		hypothetical protein	WP_011243997.1
	211	19	-2.70267	158	26	-1.66753	1	16	4.72203	47	1	-4.81476	166	1	-7.76604	NZ_CP006471.1	793338	793589	+		hypothetical protein	WP_011244020.1
	23	5	-1.43113	25	8	-0.708045	43	3	-3.11927	38	2	-3.5081	57	1	-6.22389	NZ_CP006471.1	804147	805316	+		cupin domain-containing protein	WP_011244027.1
	3263	3688	0.947145	4097	900	-1.25076	6083	568	-2.69879	9863	381	-3.95433	7705	258	-5.29136	NZ_CP006471.1	853339	853455	+		photosystem I reaction center subunit VIII	WP_011244070.1
grxC	283	150	-0.145335	163	24	-1.82795	57	184	2.4127	84	280	2.4768	1	228	7.44189	NZ_CP006471.1	873106	873369	-		glutaredoxin 3	WP_011244089.1
	57	15	-1.15549	61	21	-0.602609	32	13	-0.577529	13	25	1.68325	1	64	5.609	NZ_CP006471.1	874395	874682	-		DUF3288 family protein	WP_011244092.1
	15	19	1.11154	33	10	-0.786655	8	22	2.18146	11	23	1.80396	32	1	-5.391	NZ_CP006471.1	960991	961425	+		cobalamin biosynthesis protein	WP_011244171.1
	37	1	-4.43895	11	14	1.28373	22	17	0.350063	46	9	-1.61381	1	61	5.53973	NZ_CP006471.1	1038826	1039179	-		cupin domain-containing protein	WP_011244261.1
	29	12	-0.502514	38	1	-4.31212	5	19	2.64803	1	27	5.49472	25	1	-5.03486	NZ_CP006471.1	1055328	1055912	-		hypothetical protein	WP_011244272.1
	101	21	-1.49539	240	1	-6.97108	92	18	-1.63161	52	1	-4.96061	53	1	-6.11892	NZ_CP006471.1	1080397	1080636	-	iron-sulfur cluster binding|0051536||IEA	2Fe-2S iron-sulfur cluster-binding protein	WP_011244301.1
	471	59	-2.22644	185	212	1.13235	159	47	-1.03626	194	70	-0.730799	333	1	-8.77038	NZ_CP006471.1	1097482	1097682	+		DUF2862 domain-containing protein	WP_011244317.1
	91	33	-0.692896	121	69	0.125472	54	14	-1.2255	41	1	-4.61772	124	1	-7.3452	NZ_CP006471.1	1126010	1126279	+		PipX family protein	WP_011244342.1
	36	36	0.770505	27	29	1.0389	24	10	-0.541003	14	28	1.73983	34	1	-5.47847	NZ_CP006471.1	1242502	1242981	+		hypothetical protein	WP_011244458.1
psaM	2057	3035	1.33166	2307	1053	-0.195702	5671	421	-3.02968	3448	64	-5.01171	10265	168	-6.32413	NZ_CP006471.1	1274648	1274737	-	molecular_function|0003674||IEA	photosystem I reaction center subunit XII	WP_011244492.1	photosynthesis, light reaction|0019684||IEA	photosystem I reaction center|0009538||IEA
katG	260	458	1.58734	451	361	0.614682	543	145	-1.18287	555	75	-2.14769	625	18	-5.50879	NZ_CP006471.1	1536385	1538547	+	catalase activity|0004096||IEA,peroxidase activity|0004601||IEA	catalase/peroxidase HPI	WP_011244741.1	response to oxidative stress|0006979||IEA
	103	16	-1.916	74	12	-1.68868	107	14	-2.21208	85	1	-5.66956	61	1	-6.32174	NZ_CP006471.1	1539234	1539617	+		hypothetical protein	WP_011244742.1
	22	14	0.118428	30	1	-3.97108	1	35	5.85131	0	0	0	35	1	-5.52029	NZ_CP006471.1	1567352	1567645	-		monovalent cation/H(+) antiporter subunit G	WP_011244767.1
	113	379	2.51638	125	193	1.56248	893	59	-3.19784	261	35	-2.15879	196	4	-6.00571	NZ_CP006471.1	1570473	1571594	-		sodium-dependent bicarbonate transport family permease	WP_011244771.1
	91	22	-1.27786	68	48	0.433311	25	10	-0.599896	97	1	-5.86008	69	1	-6.49953	NZ_CP006471.1	1633457	1633786	-		DUF2499 domain-containing protein	WP_011244824.1
	73	29	-0.561339	121	1	-5.98305	62	24	-0.647202	24	1	-3.84513	37	1	-5.60046	NZ_CP006471.1	532004	532207	+		hypothetical protein	WP_011377411.1
	423	100	-1.31015	393	91	-1.17478	239	18	-3.00891	247	15	-3.30165	373	1	-8.93404	NZ_CP006471.1	467256	467810	+		hypothetical protein	WP_011377439.1
	37	23	0.0846135	119	1	-5.95901	1	19	4.96996	0	0	0	29	1	-5.24898	NZ_CP006471.1	411154	411384	-		hypothetical protein	WP_011377471.1
	66	27	-0.519002	28	1	-3.87154	29	65	1.88642	44	22	-0.260169	34	1	-5.47847	NZ_CP006471.1	394140	394352	-		lipopolysaccharide assembly protein LapA domain-containing protein	WP_011377477.1
	271	1	-7.31164	84	1	-5.45651	1	382	9.29946	1	168	8.13215	101	1	-7.04921	NZ_CP006471.1	359355	359525	-		hypothetical protein	WP_011377493.1
	30	16	-0.136386	41	8	-1.42174	22	4	-1.7374	27	4	-2.01506	41	1	-5.74856	NZ_CP006471.1	221906	222868	-		bile acid:sodium symporter family protein	WP_011377543.1
	218	92	-0.474117	122	12	-2.40996	45	34	0.317641	85	50	-0.0257042	110	1	-7.17236	NZ_CP006471.1	194575	194958	-		DUF3119 family protein	WP_011377555.1
	34	4	-2.31696	51	12	-1.15165	57	1	-5.11086	79	3	-3.97899	117	1	-7.26137	NZ_CP006471.1	191890	192576	+		hypothetical protein	WP_011377557.1
	101	391	2.72332	1	156	8.22121	1	357	9.20181	520	142	-1.13279	148	1	-7.60046	NZ_CP006471.1	88501	88638	-		hypothetical protein	WP_011377599.1
ispD	64	21	-0.837178	58	15	-1.01528	33	6	-1.7374	46	13	-1.08329	48	1	-5.97597	NZ_CP006471.1	2582894	2583592	+	2-C-methyl-D-erythritol 4-phosphate cytidylyltransferase activity|0050518||IEA	2-C-methyl-D-erythritol 4-phosphate cytidylyltransferase	WP_011377681.1	isopentenyl diphosphate biosynthetic process, methylerythritol 4-phosphate pathway|0019288||IEA
	46	45	0.738796	28	19	0.376383	30	1	-4.18486	55	1	-5.04153	26	1	-5.09144	NZ_CP006471.1	2506375	2506797	-		DUF488 domain-containing protein	WP_011377710.1
	0	0	0	1	91	7.44361	1	58	6.58001	20	20	0.739831	1	53	5.33692	NZ_CP006471.1	2392190	2392414	+		type II toxin-antitoxin system HicB family antitoxin	WP_011377771.1
	81	23	-1.04578	109	23	-1.30881	52	14	-1.17105	69	1	-5.36869	49	1	-6.00571	NZ_CP006471.1	2356203	2356595	-		ferredoxin	WP_011377779.1
	62	52	0.516748	15	209	4.73628	15	143	3.97501	33	79	1.99922	1	87	6.05194	NZ_CP006471.1	2256584	2256883	+		hypothetical protein	WP_011377821.1
	98	62	0.109991	66	90	1.38327	58	44	0.323482	80	46	-0.0585356	57	1	-6.22389	NZ_CP006471.1	2204775	2205203	-		hypothetical protein	WP_011377843.1
	44	13	-0.988487	33	11	-0.649152	0	0	0	0	0	0	27	1	-5.14589	NZ_CP006471.1	2063136	2063693	+		phycobiliprotein lyase	WP_011377894.1
	31	1	-4.18369	21	51	2.21592	22	1	-3.7374	16	16	0.739831	72	1	-6.56093	NZ_CP006471.1	1962419	1962670	+		hypothetical protein	WP_011377953.1
	151	103	0.218601	66	56	0.698772	69	85	1.0229	85	1	-5.66956	27	1	-5.14589	NZ_CP006471.1	1856264	1856503	-		hypothetical protein	WP_011378005.1
	24	1	-3.81446	0	0	0	1	23	5.24559	46	1	-4.78373	105	1	-7.10525	NZ_CP006471.1	1792280	1792486	+		hypothetical protein	WP_011378027.1
	25	8	-0.873351	9	23	2.28945	62	1	-5.23216	39	1	-4.54557	30	1	-5.29789	NZ_CP006471.1	1567896	1568282	-		Na+/H+ antiporter subunit E	WP_011378046.1		integral component of membrane|0016021||IEA
	128	175	1.22172	63	54	0.713418	23	49	1.81318	49	33	0.169515	1	45	5.10085	NZ_CP006471.1	1513158	1513403	-		hypothetical protein	WP_011378141.1
	1	280	8.89979	120	414	2.72241	1	41	6.07958	105	1	-5.97441	148	1	-7.60046	NZ_CP006471.1	1495784	1495921	-		hypothetical protein	WP_011378149.1
	16	6	-0.644533	31	8	-1.01839	18	5	-1.12597	0	0	0	33	1	-5.4354	NZ_CP006471.1	1291688	1292176	+		cupin domain-containing protein	WP_011378234.1
	2880	3151	0.900246	2668	2924	1.068	2464	575	-1.37734	1772	284	-1.90159	1917	78	-5.01024	NZ_CP006471.1	1206340	1206654	-		hypothetical protein	WP_011378268.1
	862	767	0.602044	2368	669	-0.88778	1655	205	-2.2911	1935	145	-2.99838	2409	62	-5.67103	NZ_CP006471.1	1127201	1127776	+		cell division protein SepF	WP_011378295.1
	169	29	-1.77239	361	1	-7.56004	62	46	0.291397	71	46	0.113645	73	1	-6.58083	NZ_CP006471.1	1025774	1025977	+		hypothetical protein	WP_011378343.1
	18	30	1.50747	11	5	-0.201693	0	0	0	0	0	0	26	1	-5.09144	NZ_CP006471.1	988933	989574	+		FecR family protein	WP_011378360.1
	261	429	1.48743	203	161	0.601392	86	29	-0.846252	98	28	-1.06752	1	312	7.8944	NZ_CP006471.1	860089	860262	+		hypothetical protein	WP_011378410.1
	74	1	-5.43895	193	51	-0.984221	41	16	-0.63552	16	1	-3.26017	70	1	-6.52029	NZ_CP006471.1	785485	785739	+		DNA-binding protein	WP_011378448.1
	26	36	1.23999	32	50	1.57967	49	13	-1.19224	41	19	-0.369794	77	1	-6.65779	NZ_CP006471.1	734315	735109	+		hypothetical protein	WP_011378469.1
	185	53	-1.03296	95	122	1.29669	40	30	0.306994	15	16	0.83294	46	1	-5.91457	NZ_CP006471.1	658968	659225	-		hypothetical protein	WP_011378503.1
	45	1	-4.72135	1	26	5.63625	21	1	-3.67029	31	31	0.739831	1	82	5.96655	NZ_CP006471.1	635876	636130	+		hypothetical protein	WP_011378515.1
	2893	644	-1.39693	3505	353	-2.37586	379	163	-0.495294	170	24	-2.0846	406	1	-9.05634	NZ_CP006471.1	949126	949326	-		hypothetical protein	WP_039755581.1
	113	299	2.17433	1	3546	12.7278	72	613	3.81185	83	473	3.25049	126	1	-7.36828	NZ_CP006471.1	1664865	1665053	+		hypothetical protein	WP_039755696.1
	117	94	0.454729	26	61	2.16611	1	114	7.55492	39	57	1.28732	60	1	-6.29789	NZ_CP006471.1	2028000	2028224	-		hypothetical protein	WP_039755738.1
	103	1	-5.916	27	1	-3.81908	28	1	-4.08532	21	1	-3.65249	1	56	5.41635	NZ_CP006471.1	2276431	2276649	-		hypothetical protein	WP_039755778.1
	0	0	0	0	0	0	0	0	0	0	0	0	32	1	-5.391	NZ_CP006471.1	2546016	2546234	+		hypothetical protein	WP_039755830.1
	12	4	-0.814458	36	1	-4.23411	0	0	0	0	0	0	31	1	-5.3452	NZ_CP006471.1	1881388	1882080	+	hydrolase activity|0016787||IEA	HAD-IA family hydrolase	WP_039755972.1	metabolic process|0008152||IEA
	110	75	0.217964	108	113	1.0011	58	44	0.323482	84	66	0.391907	65	1	-6.41337	NZ_CP006471.1	1432236	1432538	-		MSMEG_0570 family nitrogen starvation response protein	WP_126147814.1
	196	149	0.374964	338	101	-0.806857	262	24	-2.72643	249	1	-7.22017	124	1	-7.3452	NZ_CP006471.1	2107773	2108063	+		hypothetical protein	WP_126148199.1
	139	95	0.221419	182	27	-1.8171	85	17	-1.5999	63	32	-0.237449	49	1	-6.00571	NZ_CP006471.1	2108564	2108812	+		hypothetical protein	WP_126148201.1
	164	1	-6.58705	50	1	-4.70805	0	0	0	42	1	-4.65249	60	1	-6.29789	NZ_CP006471.1	1997197	1997352	+		hypothetical protein	WP_155813857.1
	111	46	-0.500349	116	67	0.143919	69	1	-5.38649	89	1	-5.7359	40	1	-5.71293	NZ_CP006471.1	2108141	2108416	+		hypothetical protein	WP_155813861.1
	30	103	2.55011	0	0	0	1	27	5.47692	29	51	1.55427	87	1	-6.83395	NZ_CP006471.1	43077	43262	+		hypothetical protein	WP_155813891.1
	146	78	-0.133917	105	117	1.09193	45	60	1.13707	82	79	0.686059	51	1	-6.06343	NZ_CP006471.1	60026	60367	-		hypothetical protein	WP_155813895.1
	351	280	0.444461	180	259	1.46077	137	41	-1.01845	105	72	0.19551	74	1	-6.60046	NZ_CP006471.1	210902	211039	+		hypothetical protein	WP_155813899.1
	13	27	1.82495	9	26	2.46633	5	13	2.10054	0	0	0	54	1	-6.14589	NZ_CP006471.1	889757	890335	-		J domain-containing protein	WP_155813915.1
	113	45	-0.557821	47	127	2.36991	1	63	6.69931	0	0	0	166	1	-7.76604	NZ_CP006471.1	935061	935222	+		hypothetical protein	WP_155813916.1
	140	84	0.0335393	257	1	-7.06981	137	1	-6.376	36	1	-4.43009	207	1	-8.08449	NZ_CP006471.1	1019734	1019901	-		hypothetical protein	WP_155813921.1
	0	0	0	41	1	-4.42174	0	0	0	0	0	0	1	79	5.91278	NZ_CP006471.1	1193137	1193310	+		hypothetical protein	WP_155813927.1
	350	343	0.741359	370	544	1.49189	176	177	0.730206	225	129	-0.0627234	252	1	-8.36828	NZ_CP006471.1	1439364	1439513	-		hypothetical protein	WP_155813930.1
	1	40	6.09243	82	41	-0.0641891	1	29	5.58001	98	1	-5.87488	98	1	-7.00571	NZ_CP006471.1	2411602	2411775	+		hypothetical protein	WP_155813980.1
psaJ	7590	5774	0.375976	6423	2031	-0.725246	7378	568	-2.97724	8762	40	-7.03529	11735	228	-6.07664	NZ_CP006471.1	1990720	1990845	+		photosystem I reaction center subunit IX	WP_173282512.1
	98	48	-0.259242	174	31	-1.55294	0	0	0	20	20	0.739831	90	1	-6.88286	NZ_CP006471.1	1670997	1671221	-		DUF305 domain-containing protein	WP_231621296.1
	26	7	-1.12258	23	14	0.219604	17	4	-1.36543	0	0	0	29	1	-5.24898	NZ_CP006471.1	1809890	1810984	-		zinc ribbon domain-containing protein	WP_231621302.1
	72	1	-5.39942	70	29	-0.335491	1	36	5.89196	107	71	0.148111	56	1	-6.19836	NZ_CP006471.1	2030255	2030488	-		DUF2281 domain-containing protein	WP_231621315.1
	114	189	1.49986	29	301	4.31145	1	540	9.79885	45	516	4.2592	68	1	-6.47847	NZ_CP006471.1	2501191	2501400	+		helix-turn-helix transcriptional regulator	WP_231621336.1
	53	43	0.468849	23	1	-3.58775	47	70	1.29673	53	86	1.43817	81	1	-6.73085	NZ_CP006471.1	2517468	2517704	-		hypothetical protein	WP_231621337.1
	110	299	2.21315	194	153	0.593286	288	32	-2.44789	514	43	-2.83953	666	23	-5.24682	NZ_CP006471.1	192833	193306	+		DUF2752 domain-containing protein	WP_231621355.1
	0	0	0	33	280	4.0207	1	64	6.72203	26	39	1.32479	1	68	5.69646	NZ_CP006471.1	1013040	1013318	+		hypothetical protein	WP_231621389.1
